# Supplementary material for: New species of Southeast Asian Dwarf Tarantula from Thailand: Phlogiellus Pocock, 1897 (Theraphosidae, Selenocosmiinae)
Source: Zookeys. 2017 Jul 11;(684):57–73. doi: 10.3897/zookeys.684.12558 (PMC5523183; doi:10.3897/zookeys.684.12558)
Supplement: XML Treatment for Phlogiellus longipalpus [file zookeys.684.12558-treatment1.xml]

<!DOCTYPE tp:taxon-treatment
  PUBLIC "-//TaxonX//DTD Taxonomic Treatment Publishing DTD v0 20100105//EN" "tax-treatment-NSO.dtd">
<tp:taxon-treatment xmlns:tp="http://www.plazi.org/taxpub"><tp:treatment-meta><kwd-group><label>Taxon classification</label><kwd><named-content xmlns:xlink="http://www.w3.org/1999/xlink" content-type="kingdom">Animalia</named-content></kwd><kwd><named-content xmlns:xlink="http://www.w3.org/1999/xlink" content-type="order">Araneae</named-content></kwd><kwd><named-content xmlns:xlink="http://www.w3.org/1999/xlink" content-type="family">Theraphosidae</named-content></kwd></kwd-group><mixed-citation publication-type="journal"><person-group><name><surname>Chomphuphuang</surname><given-names>Narin</given-names></name><name><surname>Smith</surname><given-names>Deborah</given-names></name><name><surname>Wongvilas</surname><given-names>Sitthipong</given-names></name><name><surname>Varat Sivayyapram</surname><given-names/></name><name><surname>Songsangchote</surname><given-names>Chaowalit</given-names></name><name><surname>Warrit</surname><given-names>Natapot</given-names></name></person-group><article-title>New species of Southeast Asian Dwarf Tarantula from Thailand: <italic><tp:taxon-name><tp:taxon-name-part taxon-name-part-type="genus" reg="Phlogiellus">Phlogiellus</tp:taxon-name-part></tp:taxon-name></italic> Pocock, 1897 (<tp:taxon-name><tp:taxon-name-part taxon-name-part-type="family">Theraphosidae</tp:taxon-name-part></tp:taxon-name>, <tp:taxon-name><tp:taxon-name-part taxon-name-part-type="subfamily">Selenocosmiinae</tp:taxon-name-part></tp:taxon-name>)</article-title><source>Zookeys</source><day>11</day><month>7</month><year>2017</year><volume>2017</volume><issue>684</issue><fpage>57</fpage><lpage>73</lpage><pub-id pub-id-type="doi">10.3897/zookeys.684.12558</pub-id></mixed-citation></tp:treatment-meta><tp:nomenclature><tp:taxon-name>
            <tp:taxon-name-part taxon-name-part-type="genus" reg="Phlogiellus">Phlogiellus</tp:taxon-name-part>
            <tp:taxon-name-part taxon-name-part-type="species" reg="longipalpus">longipalpus</tp:taxon-name-part>
            <object-id xmlns:xlink="http://www.w3.org/1999/xlink" content-type="zoobank" xlink:type="simple">http://zoobank.org/CF6F2F8D-15EB-48E1-BC32-7DAEA60C594D</object-id>
          </tp:taxon-name><tp:taxon-status xmlns:xlink="http://www.w3.org/1999/xlink" xlink:type="simple">sp. n.</tp:taxon-status></tp:nomenclature><tp:treatment-sec sec-type="type material" id="SECID0EEDAE"><title>Type material.</title><p>—<bold>Thailand</bold>: Holotype ♂, paratype 1♂, and paratype 3♀, Sai Thong Watthana district, Kamphaeng Phet province (<named-content xmlns:xlink="http://www.w3.org/1999/xlink" content-type="dwc:verbatimCoordinates" xlink:type="simple"><named-content content-type="geo-json" specific-use="{&#34;type&#34;:&#34;Point&#34;,&#34;coordinates&#34;:[99.880500,16.296000]}" id="NCID0EPDAE" xlink:type="simple">16°17’45.6”N 99°52’49.8”E</named-content></named-content>), 12<sup>th</sup> May 2014. Paratype: 1♂ and 2♀, Pa Sang district, Lamphun province (<named-content xmlns:xlink="http://www.w3.org/1999/xlink" content-type="dwc:verbatimCoordinates" xlink:type="simple"><named-content content-type="geo-json" specific-use="{&#34;type&#34;:&#34;Point&#34;,&#34;coordinates&#34;:[98.856167,18.396333]}" id="NCID0EZDAE" xlink:type="simple">18°23’46.8”N 98°51’22.2”E</named-content></named-content>), 27<sup>th</sup> May 2014; 1♀, Wiang Nuea district, Lampang province (<named-content xmlns:xlink="http://www.w3.org/1999/xlink" content-type="dwc:verbatimCoordinates" xlink:type="simple"><named-content content-type="geo-json" specific-use="{&#34;type&#34;:&#34;Point&#34;,&#34;coordinates&#34;:[98.510167,18.302667]}" id="NCID0EDEAE" xlink:type="simple">18°18’09.6”N 98°30’36.6”E</named-content></named-content>) 16<sup>th</sup> Jul 2015, and 1 ♀, Saraburi province, Muak Lek, (<named-content xmlns:xlink="http://www.w3.org/1999/xlink" content-type="dwc:verbatimCoordinates" xlink:type="simple"><named-content content-type="geo-json" specific-use="{&#34;type&#34;:&#34;Point&#34;,&#34;coordinates&#34;:[101.190833,14.457500]}" id="NCID0ENEAE" xlink:type="simple">14°27’27.0”N 101°11’27.0”E</named-content></named-content>), 8<sup>th</sup> Aug 2015. (<named-content xmlns:xlink="http://www.w3.org/1999/xlink" content-type="dwc:institutional_code" xlink:type="simple">CUMZ</named-content>-(C1-NA1, C2-NA1, C4-NA2, C4-NA3, C4-NA4, C7-NA1, C8-CH2, B1-NA3, B1-NA1, B1-NA2): 3 ♂, 7♀).</p></tp:treatment-sec><tp:treatment-sec sec-type="etymology" id="SECID0EZEAE"><title>Etymology.</title><p>The specific name refers to the Latin <italic>longus</italic> (“long”), which describes both male pedipalp and female spermatheca, and <italic>palpus</italic> (“palm of the hand” or “feeler”).</p></tp:treatment-sec><tp:treatment-sec sec-type="diagnosis" id="SECID0EDFAE"><title>Diagnosis.</title><p>
            <italic><tp:taxon-name><tp:taxon-name-part taxon-name-part-type="genus" reg="Phlogiellus">Phlogiellus</tp:taxon-name-part> <tp:taxon-name-part taxon-name-part-type="species" reg="longipalpus">longipalpus</tp:taxon-name-part></tp:taxon-name></italic> sp. n. was included in the <italic><tp:taxon-name><tp:taxon-name-part taxon-name-part-type="genus" reg="Yamia">Yamia</tp:taxon-name-part></tp:taxon-name></italic> group of <italic><tp:taxon-name><tp:taxon-name-part taxon-name-part-type="genus" reg="Phlogiellus">Phlogiellus</tp:taxon-name-part></tp:taxon-name></italic> based on the following morphological characters: male embolus with single retrolateral keel (Fig. <xref ref-type="fig" rid="F5">19</xref>), anterior eye row slightly procurved, <abbrev xmlns:xlink="http://www.w3.org/1999/xlink" xlink:title="anterior lateral eyes" id="ABBRID0EGGAE" xlink:type="simple">ALE</abbrev> larger than <abbrev xmlns:xlink="http://www.w3.org/1999/xlink" xlink:title="posterior lateral eyes" id="ABBRID0EKGAE" xlink:type="simple">PLE</abbrev> (Fig. <xref ref-type="fig" rid="F3">6</xref>), clypeus narrow or absent, third claw present on tarsus IV (Haupt &amp; Schmidt 2004; Zhu &amp; Tso 2005). <italic><tp:taxon-name><tp:taxon-name-part taxon-name-part-type="genus" reg="Phlogiellus">P.</tp:taxon-name-part> <tp:taxon-name-part taxon-name-part-type="species" reg="longipalpus">longipalpus</tp:taxon-name-part></tp:taxon-name></italic> sp. n. differs from all other <italic><tp:taxon-name><tp:taxon-name-part taxon-name-part-type="genus" reg="Phlogiellus">Phlogiellus</tp:taxon-name-part></tp:taxon-name></italic> species except <italic><tp:taxon-name><tp:taxon-name-part taxon-name-part-type="genus" reg="Phlogiellus">P.</tp:taxon-name-part> <tp:taxon-name-part taxon-name-part-type="species" reg="aper">aper</tp:taxon-name-part></tp:taxon-name></italic>, <italic><tp:taxon-name><tp:taxon-name-part taxon-name-part-type="genus" reg="Phlogiellus">P.</tp:taxon-name-part> <tp:taxon-name-part taxon-name-part-type="species" reg="brevipes">brevipes</tp:taxon-name-part></tp:taxon-name></italic>, <italic><tp:taxon-name><tp:taxon-name-part taxon-name-part-type="genus" reg="Phlogiellus">P.</tp:taxon-name-part> <tp:taxon-name-part taxon-name-part-type="species" reg="mutus">mutus</tp:taxon-name-part></tp:taxon-name></italic>, <italic><tp:taxon-name><tp:taxon-name-part taxon-name-part-type="genus" reg="Phlogiellus">P.</tp:taxon-name-part> <tp:taxon-name-part taxon-name-part-type="species" reg="bundokalbo">bundokalbo</tp:taxon-name-part></tp:taxon-name></italic>, <italic><tp:taxon-name><tp:taxon-name-part taxon-name-part-type="genus" reg="Phlogiellus">P.</tp:taxon-name-part> <tp:taxon-name-part taxon-name-part-type="species" reg="watasei">watasei</tp:taxon-name-part></tp:taxon-name></italic>, and <italic><tp:taxon-name><tp:taxon-name-part taxon-name-part-type="genus" reg="Phlogiellus">P.</tp:taxon-name-part> <tp:taxon-name-part taxon-name-part-type="species" reg="moniqueverdezae">moniqueverdezae</tp:taxon-name-part></tp:taxon-name></italic> in lacking a maxillary lyra (Fig. <xref ref-type="fig" rid="F3">7</xref>). <italic><tp:taxon-name><tp:taxon-name-part taxon-name-part-type="genus" reg="Phlogiellus">P.</tp:taxon-name-part> <tp:taxon-name-part taxon-name-part-type="species" reg="longipalpus">longipalpus</tp:taxon-name-part></tp:taxon-name></italic> differs from the latter six species in possessing a long embolus that is more or less 3 times longer than palpal bulb length (Figs <xref ref-type="fig" rid="F5">19</xref>, <xref ref-type="fig" rid="F6">21–23</xref>; Suppl. material <xref ref-type="supplementary-material" rid="S1">1</xref>, Figs A1–A8) and in the shape of the female spermatheca, which is long with an apical bend (Figs <xref ref-type="fig" rid="F5">20</xref>, <xref ref-type="fig" rid="F6">24</xref>; Suppl. material <xref ref-type="supplementary-material" rid="S1">1</xref>, Figs B1–B8). It differs from <italic><tp:taxon-name><tp:taxon-name-part taxon-name-part-type="genus" reg="Phlogiellus">P.</tp:taxon-name-part> <tp:taxon-name-part taxon-name-part-type="species" reg="brevipes">brevipes</tp:taxon-name-part></tp:taxon-name></italic> in possessing 5 spines on the posterior metatarsi (only 2 known in <italic><tp:taxon-name><tp:taxon-name-part taxon-name-part-type="genus" reg="Phlogiellus">P.</tp:taxon-name-part> <tp:taxon-name-part taxon-name-part-type="species" reg="brevipes">brevipes</tp:taxon-name-part></tp:taxon-name></italic>). It differs from <italic><tp:taxon-name><tp:taxon-name-part taxon-name-part-type="genus" reg="Phlogiellus">P.</tp:taxon-name-part> <tp:taxon-name-part taxon-name-part-type="species" reg="aper">aper</tp:taxon-name-part></tp:taxon-name></italic> in possessing divided scopulae on tarsus IV (Fig. <xref ref-type="fig" rid="F4">18</xref>, <xref ref-type="fig" rid="F8">28</xref>) (<xref ref-type="bibr" rid="B10">Nunn et al., 2016</xref>).</p></tp:treatment-sec><tp:treatment-sec sec-type="description" id="SECID0E1LAE"><title>Description – Male.</title><p>Holotype ♂ <named-content xmlns:xlink="http://www.w3.org/1999/xlink" content-type="dwc:institutional_code" xlink:type="simple">CUMZ</named-content>-C2-NA1: Color (in life, Fig. <xref ref-type="fig" rid="F2">2</xref>): dark brown, carapace black. Total length (including chelicerae) 20.88; cephalothorax 8.38 long, 6.63 wide, 2.0 high (caput); fovea 1.52 wide, procurved, deep; cephalothorax black, with cover of short, whitish brown hairs dorsally, golden yellow to yellowish brown hairs on lateral margins (Fig. <xref ref-type="fig" rid="F3">4</xref>). Clypeus 0.24; ocular tubercle 0.96 long, 1.47 wide. Anterior eyes with long hairs in front of <abbrev xmlns:xlink="http://www.w3.org/1999/xlink" xlink:title="anterior median eyes" id="ABBRID0ENMAE" xlink:type="simple">AME</abbrev> and mid-posterior <abbrev xmlns:xlink="http://www.w3.org/1999/xlink" xlink:title="posterior median eyes" id="ABBRID0ERMAE" xlink:type="simple">PME</abbrev> area. Anterior eye row slightly procurved and posterior row slightly recurved; eyes whitish, <abbrev xmlns:xlink="http://www.w3.org/1999/xlink" xlink:title="anterior lateral eyes" id="ABBRID0EVMAE" xlink:type="simple">ALE</abbrev> oval in shape and larger than the round <abbrev xmlns:xlink="http://www.w3.org/1999/xlink" xlink:title="anterior median eyes" id="ABBRID0EZMAE" xlink:type="simple">AME</abbrev> (Fig. <xref ref-type="fig" rid="F3">6</xref>); eye lengths/widths: <abbrev xmlns:xlink="http://www.w3.org/1999/xlink" xlink:title="anterior median eyes" id="ABBRID0EBNAE" xlink:type="simple">AME</abbrev> 0.30/0.28; <abbrev xmlns:xlink="http://www.w3.org/1999/xlink" xlink:title="anterior lateral eyes" id="ABBRID0EFNAE" xlink:type="simple">ALE</abbrev> 0.39/0.27; <abbrev xmlns:xlink="http://www.w3.org/1999/xlink" xlink:title="posterior lateral eyes" id="ABBRID0EJNAE" xlink:type="simple">PLE</abbrev> 0.24/0.18; <abbrev xmlns:xlink="http://www.w3.org/1999/xlink" xlink:title="posterior median eyes" id="ABBRID0ENNAE" xlink:type="simple">PME</abbrev> 0.21/0.12; eye interdistances: <abbrev xmlns:xlink="http://www.w3.org/1999/xlink" xlink:title="anterior median eyes" id="ABBRID0ERNAE" xlink:type="simple">AME</abbrev>–<abbrev xmlns:xlink="http://www.w3.org/1999/xlink" xlink:title="anterior median eyes" id="ABBRID0EVNAE" xlink:type="simple">AME</abbrev> 0.21; <abbrev xmlns:xlink="http://www.w3.org/1999/xlink" xlink:title="anterior median eyes" id="ABBRID0EZNAE" xlink:type="simple">AME</abbrev>–<abbrev xmlns:xlink="http://www.w3.org/1999/xlink" xlink:title="anterior lateral eyes" id="ABBRID0E4NAE" xlink:type="simple">ALE</abbrev> 0.12; <abbrev xmlns:xlink="http://www.w3.org/1999/xlink" xlink:title="anterior median eyes" id="ABBRID0EBOAE" xlink:type="simple">AME</abbrev>–<abbrev xmlns:xlink="http://www.w3.org/1999/xlink" xlink:title="posterior median eyes" id="ABBRID0EFOAE" xlink:type="simple">PME</abbrev> 0.11; <abbrev xmlns:xlink="http://www.w3.org/1999/xlink" xlink:title="anterior lateral eyes" id="ABBRID0EJOAE" xlink:type="simple">ALE</abbrev>–<abbrev xmlns:xlink="http://www.w3.org/1999/xlink" xlink:title="anterior lateral eyes" id="ABBRID0ENOAE" xlink:type="simple">ALE</abbrev> 0.77; <abbrev xmlns:xlink="http://www.w3.org/1999/xlink" xlink:title="anterior lateral eyes" id="ABBRID0EROAE" xlink:type="simple">ALE</abbrev>–<abbrev xmlns:xlink="http://www.w3.org/1999/xlink" xlink:title="posterior median eyes" id="ABBRID0EVOAE" xlink:type="simple">PME</abbrev> 0.21; <abbrev xmlns:xlink="http://www.w3.org/1999/xlink" xlink:title="posterior median eyes" id="ABBRID0EZOAE" xlink:type="simple">PME</abbrev>–<abbrev xmlns:xlink="http://www.w3.org/1999/xlink" xlink:title="posterior median eyes" id="ABBRID0E4OAE" xlink:type="simple">PME</abbrev> 0.69; <abbrev xmlns:xlink="http://www.w3.org/1999/xlink" xlink:title="posterior median eyes" id="ABBRID0EBPAE" xlink:type="simple">PME</abbrev>–<abbrev xmlns:xlink="http://www.w3.org/1999/xlink" xlink:title="posterior lateral eyes" id="ABBRID0EFPAE" xlink:type="simple">PLE</abbrev> 0.06; <abbrev xmlns:xlink="http://www.w3.org/1999/xlink" xlink:title="posterior lateral eyes" id="ABBRID0EJPAE" xlink:type="simple">PLE</abbrev>–<abbrev xmlns:xlink="http://www.w3.org/1999/xlink" xlink:title="posterior lateral eyes" id="ABBRID0ENPAE" xlink:type="simple">PLE</abbrev> 0.96; and <abbrev xmlns:xlink="http://www.w3.org/1999/xlink" xlink:title="anterior lateral eyes" id="ABBRID0ERPAE" xlink:type="simple">ALE</abbrev>–<abbrev xmlns:xlink="http://www.w3.org/1999/xlink" xlink:title="posterior lateral eyes" id="ABBRID0EVPAE" xlink:type="simple">PLE</abbrev> 0.20. Chelicerae dark, with row of 9 promarginal teeth with rows of orange-red setae (Fig. <xref ref-type="fig" rid="F3">9</xref>), a series of strikers (&gt;60), in &gt; 4 horizontal rows (unordered). Strongest/longest strikers on lowest rows. Each striker is needle-form (Fig. <xref ref-type="fig" rid="F3">8</xref>), lacking filiform ends. Maxillae reddish brown, 2.95 long, 1.55 wide with 115 cuspules, covered with orange-red setae on prolateral surface; maxillary lyra absent (Fig. <xref ref-type="fig" rid="F3">7</xref>). Labium blackish-brown on the basal half, reddish brown elsewhere; 0.93 long, 1.50 wide, with 202 cuspules (Fig. <xref ref-type="fig" rid="F4">13</xref>). Sternum dark-brown, covered with 2 types of hairs: strong dark and soft white (Fig. <xref ref-type="fig" rid="F4">10</xref>); 4.45 long, 3.65 wide with 3 pairs of ovoid sigillae present near lateral margins opposite coxa I, II and III. Sigilla: anterior pair obscured close to sternal margin; median pair 0.27 long, 0.15 wide 0.33 from sternal margin; posterior pair 0.42 long, 0.18 wide 0.60 from sternal margin. Abdomen 9.88 long, 6.13 wide, brownish yellow and hirsute dorsally, dark gray and thickly hirsute laterally and ventrally (Fig. <xref ref-type="fig" rid="F4">12</xref>). Legs: <abbrev xmlns:xlink="http://www.w3.org/1999/xlink" xlink:title="patella" id="ABBRID0ERQAE" xlink:type="simple">Pat</abbrev>, <abbrev xmlns:xlink="http://www.w3.org/1999/xlink" xlink:title="tibia" id="ABBRID0EVQAE" xlink:type="simple">Tib</abbrev>, <abbrev xmlns:xlink="http://www.w3.org/1999/xlink" xlink:title="metatarsus" id="ABBRID0EZQAE" xlink:type="simple">Met</abbrev> and <abbrev xmlns:xlink="http://www.w3.org/1999/xlink" xlink:title="tarsus" id="ABBRID0E4QAE" xlink:type="simple">Tar</abbrev> dark brown, prolateral and retrolateral surface of femora dark, thickly covered with long and short grayish white hairs (Fig. <xref ref-type="fig" rid="F4">16</xref>), coxae and trochanter dark brown dorsally, lighter brown ventrally. <abbrev xmlns:xlink="http://www.w3.org/1999/xlink" xlink:title="metatarsus" id="ABBRID0EFRAE" xlink:type="simple">Met</abbrev> IV with 5 distal spines. Length of legs, palpal segments and <abbrev xmlns:xlink="http://www.w3.org/1999/xlink" xlink:title="anterior eye row" id="ABBRID0EJRAE" xlink:type="simple">RF</abbrev> shown in Table <xref ref-type="table" rid="T1">1</xref>.</p><fig id="F2" position="float" orientation="portrait"><label>Figures 2–3.</label><caption><p>
                <italic><tp:taxon-name><tp:taxon-name-part taxon-name-part-type="genus" reg="Phlogiellus">Phlogiellus</tp:taxon-name-part> <tp:taxon-name-part taxon-name-part-type="species" reg="longipalpus">longipalpus</tp:taxon-name-part></tp:taxon-name></italic> sp. n. <bold>2</bold> paratype ♂, <named-content xmlns:xlink="http://www.w3.org/1999/xlink" content-type="dwc:institutional_code" xlink:type="simple">CUMZ</named-content>-C3-NA2 <bold>3</bold> paratype ♀, <named-content xmlns:xlink="http://www.w3.org/1999/xlink" content-type="dwc:institutional_code" xlink:type="simple">CUMZ</named-content>-C4-NA4.</p></caption><graphic xmlns:xlink="http://www.w3.org/1999/xlink" xlink:href="zookeys-684-057-g002.jpg" position="float" orientation="portrait" xlink:type="simple" id="oo_144420.jpg"/></fig><fig id="F3" position="float" orientation="portrait"><label>Figures 4–9.</label><caption><p>
                <italic><tp:taxon-name><tp:taxon-name-part taxon-name-part-type="genus" reg="Phlogiellus">Phlogiellus</tp:taxon-name-part> <tp:taxon-name-part taxon-name-part-type="species" reg="longipalpus">longipalpus</tp:taxon-name-part></tp:taxon-name></italic> sp. n. <bold>4, 6, 7</bold> holotype ♂, <named-content xmlns:xlink="http://www.w3.org/1999/xlink" content-type="dwc:institutional_code" xlink:type="simple">CUMZ</named-content>-C2-NA1: <bold>4</bold> carapace, dorsal view <bold>5</bold> carapace, dorsal view, paratype ♀, <named-content xmlns:xlink="http://www.w3.org/1999/xlink" content-type="dwc:institutional_code" xlink:type="simple">CUMZ</named-content>-C4-NA4 <bold>6</bold> eyes, dorsal view <bold>7</bold> left maxilla, prolateral view. <bold>8, 9</bold> paratype ♂, <named-content xmlns:xlink="http://www.w3.org/1999/xlink" content-type="dwc:institutional_code" xlink:type="simple">CUMZ</named-content>-C4-NA4: <bold>8</bold> chelicerae striker, retrolateral view <bold>9</bold> right chelicerae prolateral view. Scale bars: 4 mm (<bold>4–5</bold>); 1 mm (<bold>6–9</bold>).</p></caption><graphic xmlns:xlink="http://www.w3.org/1999/xlink" xlink:href="zookeys-684-057-g003.jpg" position="float" orientation="portrait" xlink:type="simple" id="oo_144421.jpg"/></fig><fig id="F4" position="float" orientation="portrait"><label>Figures 10–18.</label><caption><p>
                <italic><tp:taxon-name><tp:taxon-name-part taxon-name-part-type="genus" reg="Phlogiellus">Phlogiellus</tp:taxon-name-part> <tp:taxon-name-part taxon-name-part-type="species" reg="longipalpus">longipalpus</tp:taxon-name-part></tp:taxon-name></italic> sp. n. <bold>10, 12, 13, 15–16</bold> holotype ♂, <named-content xmlns:xlink="http://www.w3.org/1999/xlink" content-type="dwc:institutional_code" xlink:type="simple">CUMZ</named-content>-C2-NA1: <bold>11–17</bold> paratype ♀, <named-content xmlns:xlink="http://www.w3.org/1999/xlink" content-type="dwc:institutional_code" xlink:type="simple">CUMZ</named-content>-C4-NA4: <bold>14–15</bold> paratype ♂, <named-content xmlns:xlink="http://www.w3.org/1999/xlink" content-type="dwc:institutional_code" xlink:type="simple">CUMZ</named-content>-C4-NA3 <bold>10</bold> sternum, labium and coxae, ventral view <bold>11</bold> sternum, labium, and coxae, ventral view <bold>12</bold> abdomen and spinneret, ventral view <bold>13</bold> labium and maxilla, arrows indicate cuspules <bold>14</bold> left tarsus IV, ventral view, arrow indicates third claw <bold>15</bold> right tarsus IV, ventral view, arrow indicates “bald spot” <bold>16</bold> right legs I and II, dorsal view <bold>17</bold> right legs I and II, dorsal view <bold>18</bold> paratype ♀, <named-content xmlns:xlink="http://www.w3.org/1999/xlink" content-type="dwc:institutional_code" xlink:type="simple">CUMZ</named-content>-C1-NA1, left tarsus IV, ventral view, arrow indicates “bald spot”. Scale bars: 2 mm (<bold>10–11</bold>); 3 mm (<bold>12</bold>); 2 mm (<bold>13, 16–18</bold>); 0.5 mm (<bold>14</bold>); 1 mm (<bold>15</bold>).</p></caption><graphic xmlns:xlink="http://www.w3.org/1999/xlink" xlink:href="zookeys-684-057-g004.jpg" position="float" orientation="portrait" xlink:type="simple" id="oo_144422.jpg"/></fig><table-wrap id="T1" position="float" orientation="portrait"><label>Table 1.</label><caption><p>Legs and palp measurements (in mm) of holotype <named-content xmlns:xlink="http://www.w3.org/1999/xlink" content-type="dwc:institutional_code" xlink:type="simple">CUMZ</named-content>-C2-NA1 ♂ <italic><tp:taxon-name><tp:taxon-name-part taxon-name-part-type="genus" reg="Phlogiellus">Phlogiellus</tp:taxon-name-part> <tp:taxon-name-part taxon-name-part-type="species" reg="longipalpus">longipalpus</tp:taxon-name-part></tp:taxon-name></italic> sp. n. Relation Factor (<abbrev xmlns:xlink="http://www.w3.org/1999/xlink" xlink:title="anterior eye row" id="ABBRID0EZXAE" xlink:type="simple">RF</abbrev>) = 99.27.</p></caption><table id="TID0EEAAE" rules="all"><tbody><tr><td rowspan="1" colspan="1"/><td rowspan="1" colspan="1">
                    <bold>I</bold>
                  </td><td rowspan="1" colspan="1">
                    <bold>II</bold>
                  </td><td rowspan="1" colspan="1">
                    <bold>III</bold>
                  </td><td rowspan="1" colspan="1">
                    <bold>IV</bold>
                  </td><td rowspan="1" colspan="1">
                    <bold>Palp</bold>
                  </td></tr><tr><td rowspan="1" colspan="1">
                    <abbrev xmlns:xlink="http://www.w3.org/1999/xlink" xlink:title="femur" id="ABBRID0EIZAE" xlink:type="simple">Fem</abbrev>
                  </td><td rowspan="1" colspan="1">6.60</td><td rowspan="1" colspan="1">5.76</td><td rowspan="1" colspan="1">4.92</td><td rowspan="1" colspan="1">5.94</td><td rowspan="1" colspan="1">4.08</td></tr><tr><td rowspan="1" colspan="1">
                    <abbrev xmlns:xlink="http://www.w3.org/1999/xlink" xlink:title="patella" id="ABBRID0EA1AE" xlink:type="simple">Pat</abbrev>
                  </td><td rowspan="1" colspan="1">3.48</td><td rowspan="1" colspan="1">2.55</td><td rowspan="1" colspan="1">2.94</td><td rowspan="1" colspan="1">3.20</td><td rowspan="1" colspan="1">2.88</td></tr><tr><td rowspan="1" colspan="1">
                    <abbrev xmlns:xlink="http://www.w3.org/1999/xlink" xlink:title="tibia" id="ABBRID0EY1AE" xlink:type="simple">Tib</abbrev>
                  </td><td rowspan="1" colspan="1">5.12</td><td rowspan="1" colspan="1">4.15</td><td rowspan="1" colspan="1">3.18</td><td rowspan="1" colspan="1">4.14</td><td rowspan="1" colspan="1">4.24</td></tr><tr><td rowspan="1" colspan="1">
                    <abbrev xmlns:xlink="http://www.w3.org/1999/xlink" xlink:title="metatarsus" id="ABBRID0EQ2AE" xlink:type="simple">Met</abbrev>
                  </td><td rowspan="1" colspan="1">3.48</td><td rowspan="1" colspan="1">3.75</td><td rowspan="1" colspan="1">3.36</td><td rowspan="1" colspan="1">4.98</td><td rowspan="1" colspan="1">-</td></tr><tr><td rowspan="1" colspan="1">
                    <abbrev xmlns:xlink="http://www.w3.org/1999/xlink" xlink:title="tarsus" id="ABBRID0EI3AE" xlink:type="simple">Tar</abbrev>
                  </td><td rowspan="1" colspan="1">1.83</td><td rowspan="1" colspan="1">1.83</td><td rowspan="1" colspan="1">1.83</td><td rowspan="1" colspan="1">2.40</td><td rowspan="1" colspan="1">1.51</td></tr><tr><td rowspan="1" colspan="1">Total</td><td rowspan="1" colspan="1">20.51</td><td rowspan="1" colspan="1">18.04</td><td rowspan="1" colspan="1">16.23</td><td rowspan="1" colspan="1">20.66</td><td rowspan="1" colspan="1">12.71</td></tr></tbody></table></table-wrap><p>Scopulae on metatarsi and tarsi I through IV may be undivided, divided longitudinally by several rows of long, straight spiniform setae or absent. Fig. <xref ref-type="fig" rid="F8">28</xref> illustrates diagrammatically the state of the scopulae on metatarsi and tarsi of legs I-IV for <italic><tp:taxon-name><tp:taxon-name-part taxon-name-part-type="genus" reg="Phlogiellus">P.</tp:taxon-name-part> <tp:taxon-name-part taxon-name-part-type="species" reg="longipalpus">longipalpus</tp:taxon-name-part></tp:taxon-name></italic> and other <italic><tp:taxon-name><tp:taxon-name-part taxon-name-part-type="genus" reg="Phlogiellus">Phlogiellus</tp:taxon-name-part></tp:taxon-name></italic> species. In addition, we noted whether the extension of the scopulae was complete (running nearly the full length of the tarsus or metatarsus) or reduced in length (e.g., extension ¾ the length of the leg segment). Scopula extension on <abbrev xmlns:xlink="http://www.w3.org/1999/xlink" xlink:title="metatarsus" id="ABBRID0EG5AE" xlink:type="simple">Met</abbrev> I, complete; <abbrev xmlns:xlink="http://www.w3.org/1999/xlink" xlink:title="metatarsus" id="ABBRID0EK5AE" xlink:type="simple">Met</abbrev> II, complete; <abbrev xmlns:xlink="http://www.w3.org/1999/xlink" xlink:title="metatarsus" id="ABBRID0EO5AE" xlink:type="simple">Met</abbrev> III, complete; <abbrev xmlns:xlink="http://www.w3.org/1999/xlink" xlink:title="metatarsus" id="ABBRID0ES5AE" xlink:type="simple">Met</abbrev> IV, ¾ and denser at distal end than proximal end. Scopula extension on <abbrev xmlns:xlink="http://www.w3.org/1999/xlink" xlink:title="tarsus" id="ABBRID0EW5AE" xlink:type="simple">Tar</abbrev> I, complete; <abbrev xmlns:xlink="http://www.w3.org/1999/xlink" xlink:title="tarsus" id="ABBRID0E15AE" xlink:type="simple">Tar</abbrev> II, complete; <abbrev xmlns:xlink="http://www.w3.org/1999/xlink" xlink:title="tarsus" id="ABBRID0E55AE" xlink:type="simple">Tar</abbrev> III, complete; <abbrev xmlns:xlink="http://www.w3.org/1999/xlink" xlink:title="tarsus" id="ABBRID0EC6AE" xlink:type="simple">Tar</abbrev> IV, complete but denser at the distal end, and with a small, nearly hairless oval (“bald spot”) at the proximal end. <abbrev xmlns:xlink="http://www.w3.org/1999/xlink" xlink:title="tarsus" id="ABBRID0EG6AE" xlink:type="simple">Tar</abbrev> II, III and IV with dense tufts of scopular hair at distal end (Fig. <xref ref-type="fig" rid="F4">15</xref>). Male tibia I spur absent. Spines: <abbrev xmlns:xlink="http://www.w3.org/1999/xlink" xlink:title="metatarsus" id="ABBRID0EO6AE" xlink:type="simple">Met</abbrev> I and II: absent; <abbrev xmlns:xlink="http://www.w3.org/1999/xlink" xlink:title="metatarsus" id="ABBRID0ES6AE" xlink:type="simple">Met</abbrev> III: 8 spines, <abbrev xmlns:xlink="http://www.w3.org/1999/xlink" xlink:title="metatarsus" id="ABBRID0EW6AE" xlink:type="simple">Met</abbrev> IV: 6. <abbrev xmlns:xlink="http://www.w3.org/1999/xlink" xlink:title="tarsus" id="ABBRID0E16AE" xlink:type="simple">Tar</abbrev> I–III with 2 claws, <abbrev xmlns:xlink="http://www.w3.org/1999/xlink" xlink:title="tarsus" id="ABBRID0E56AE" xlink:type="simple">Tar</abbrev> IV with third claw (Fig. <xref ref-type="fig" rid="F4">14</xref>); claws covered by dense hair, dorsally with 2 rows of club-shaped setae. Spinnerets white-yellow, covered with dark longer and thinner hairs; <abbrev xmlns:xlink="http://www.w3.org/1999/xlink" xlink:title="posterior median spinnerets" id="ABBRID0EHAAG" xlink:type="simple">PMS</abbrev> 1.16 long, 0.36 wide; <abbrev xmlns:xlink="http://www.w3.org/1999/xlink" xlink:title="posterior lateral spinnerets" id="ABBRID0ELAAG" xlink:type="simple">PLS</abbrev> 4.92 long basal to apical (2.02, + 1.34, + 1.56), wide (0.64 + 0.72 + 0.41) (Fig. <xref ref-type="fig" rid="F4">12</xref>). Pedipalps dark gray reddish brown, covered with longer and thinner hairs on tibia; tibia swollen, cymbium with two lobes of light brown shaggy scopulae, bulb and embolus 3.09 long dark reddish brown (Fig. <xref ref-type="fig" rid="F5">19</xref>), palpal bulb ellipsoid and partly concave, 0.91 long, 0.51 wide; embolus extremely long, thin, curved like a partly twisted horn with sharp tip, with single retrolateral keel (Figs <xref ref-type="fig" rid="F6">21–23</xref>).</p><fig id="F5" position="float" orientation="portrait"><label>Figures 19, 20.</label><caption><p>
                <italic><tp:taxon-name><tp:taxon-name-part taxon-name-part-type="genus" reg="Phlogiellus">Phlogiellus</tp:taxon-name-part> <tp:taxon-name-part taxon-name-part-type="species" reg="longipalpus">longipalpus</tp:taxon-name-part></tp:taxon-name></italic> sp. n. <bold>19</bold> holotype ♂, <named-content xmlns:xlink="http://www.w3.org/1999/xlink" content-type="dwc:institutional_code" xlink:type="simple">CUMZ</named-content>-C2-NA1, left pedipalps, retrolateral view <bold>20</bold> paratype ♀, <named-content xmlns:xlink="http://www.w3.org/1999/xlink" content-type="dwc:institutional_code" xlink:type="simple">CUMZ</named-content>-C4-NA4, spermathecae, dorsal view. Scale bars: 1 mm.</p></caption><graphic xmlns:xlink="http://www.w3.org/1999/xlink" xlink:href="zookeys-684-057-g005.jpg" position="float" orientation="portrait" xlink:type="simple" id="oo_144423.jpg"/></fig><fig id="F6" position="float" orientation="portrait"><label>Figures 21–24.</label><caption><p>
                <italic><tp:taxon-name><tp:taxon-name-part taxon-name-part-type="genus" reg="Phlogiellus">Phlogiellus</tp:taxon-name-part> <tp:taxon-name-part taxon-name-part-type="species" reg="longipalpus">longipalpus</tp:taxon-name-part></tp:taxon-name></italic> sp. n. <bold>21</bold> holotype ♂, <named-content xmlns:xlink="http://www.w3.org/1999/xlink" content-type="dwc:institutional_code" xlink:type="simple">CUMZ</named-content>-C2-NA1, left pedipalp, prolateral view <bold>22</bold> same, retrolateral view <bold>23</bold> same, ventral view <bold>24</bold> <named-content xmlns:xlink="http://www.w3.org/1999/xlink" content-type="dwc:institutional_code" xlink:type="simple">CUMZ</named-content>-C4-NA4, spermathecae, dorsal view. Scale bars 1 mm (<bold>21–24</bold>).</p></caption><graphic xmlns:xlink="http://www.w3.org/1999/xlink" xlink:href="zookeys-684-057-g006.jpg" position="float" orientation="portrait" xlink:type="simple" id="oo_144424.jpg"/></fig><!--PageBreak--></tp:treatment-sec><tp:treatment-sec sec-type="variation" id="SECID0EODAG"><title>Variation – Male</title><p>(range (mean ± standard deviation)): Total length (including chelicerae) 13.7–21.00 (18.52±4.18); cephalothorax 6.60–8.33 (7.19±0.98) long, 2.88–6.63 (4.74±1.88) wide, 2.00–2.88 (2.51±0.46) high (caput); fovea 1.00–1.52 (1.28±0.26) wide; clypeus 0.18–0.24 (0.21±0.04) narrow or absent; ocular tubercle 0.90–1.02 (0.96±0.06) long, 1.10–1.47 (1.34±0.21) wide. Eye length/width: <abbrev xmlns:xlink="http://www.w3.org/1999/xlink" xlink:title="anterior median eyes" id="ABBRID0EUDAG" xlink:type="simple">AME</abbrev>, 0.20–0.30 (0.26±0.05)/0.20–0.28 (0.25±0.04); <abbrev xmlns:xlink="http://www.w3.org/1999/xlink" xlink:title="anterior lateral eyes" id="ABBRID0EYDAG" xlink:type="simple">ALE</abbrev>, 0.30–0.39 (0.35±0.05)/0.21–0.30 (0.26±0.05); <abbrev xmlns:xlink="http://www.w3.org/1999/xlink" xlink:title="posterior lateral eyes" id="ABBRID0E3DAG" xlink:type="simple">PLE</abbrev>, 0.24–0.30 (0.26±0.03)/0.15–0.20 (0.18±0.03); <abbrev xmlns:xlink="http://www.w3.org/1999/xlink" xlink:title="posterior median eyes" id="ABBRID0EAEAG" xlink:type="simple">PME</abbrev>, 0.15–0.21 (0.19±0.03)/0.10–0.12 (0.11±0.01). Inter-eye distances: <abbrev xmlns:xlink="http://www.w3.org/1999/xlink" xlink:title="anterior median eyes" id="ABBRID0EEEAG" xlink:type="simple">AME</abbrev>–<abbrev xmlns:xlink="http://www.w3.org/1999/xlink" xlink:title="anterior median eyes" id="ABBRID0EIEAG" xlink:type="simple">AME</abbrev>, 0.10–0.21 (0.16±0.06); <abbrev xmlns:xlink="http://www.w3.org/1999/xlink" xlink:title="anterior median eyes" id="ABBRID0EMEAG" xlink:type="simple">AME</abbrev>–<abbrev xmlns:xlink="http://www.w3.org/1999/xlink" xlink:title="anterior lateral eyes" id="ABBRID0EQEAG" xlink:type="simple">ALE</abbrev>, 0.10–0.12 (0.11±0.01); <abbrev xmlns:xlink="http://www.w3.org/1999/xlink" xlink:title="anterior median eyes" id="ABBRID0EUEAG" xlink:type="simple">AME</abbrev>–<abbrev xmlns:xlink="http://www.w3.org/1999/xlink" xlink:title="posterior median eyes" id="ABBRID0EYEAG" xlink:type="simple">PME</abbrev>, 0.10–0.12 (0.11±0.01); <abbrev xmlns:xlink="http://www.w3.org/1999/xlink" xlink:title="anterior lateral eyes" id="ABBRID0E3EAG" xlink:type="simple">ALE</abbrev>–<abbrev xmlns:xlink="http://www.w3.org/1999/xlink" xlink:title="anterior lateral eyes" id="ABBRID0EAFAG" xlink:type="simple">ALE</abbrev>, 0.77–0.84 (0.80±0.04); <abbrev xmlns:xlink="http://www.w3.org/1999/xlink" xlink:title="anterior lateral eyes" id="ABBRID0EEFAG" xlink:type="simple">ALE</abbrev>–<abbrev xmlns:xlink="http://www.w3.org/1999/xlink" xlink:title="posterior median eyes" id="ABBRID0EIFAG" xlink:type="simple">PME</abbrev>, 0.20–0.24 (0.22±0.02); <abbrev xmlns:xlink="http://www.w3.org/1999/xlink" xlink:title="posterior median eyes" id="ABBRID0EMFAG" xlink:type="simple">PME</abbrev>–<abbrev xmlns:xlink="http://www.w3.org/1999/xlink" xlink:title="posterior median eyes" id="ABBRID0EQFAG" xlink:type="simple">PME</abbrev>, 0.50–0.72 (0.64±0.12); <abbrev xmlns:xlink="http://www.w3.org/1999/xlink" xlink:title="posterior median eyes" id="ABBRID0EUFAG" xlink:type="simple">PME</abbrev>–<abbrev xmlns:xlink="http://www.w3.org/1999/xlink" xlink:title="posterior lateral eyes" id="ABBRID0EYFAG" xlink:type="simple">PLE</abbrev>, 0.06–0.10 (0.07±0.02); <abbrev xmlns:xlink="http://www.w3.org/1999/xlink" xlink:title="posterior lateral eyes" id="ABBRID0E3FAG" xlink:type="simple">PLE</abbrev>–<abbrev xmlns:xlink="http://www.w3.org/1999/xlink" xlink:title="posterior lateral eyes" id="ABBRID0EAGAG" xlink:type="simple">PLE</abbrev>, 0.80–0.99 (0.92±0.10); and <abbrev xmlns:xlink="http://www.w3.org/1999/xlink" xlink:title="anterior lateral eyes" id="ABBRID0EEGAG" xlink:type="simple">ALE</abbrev>–<abbrev xmlns:xlink="http://www.w3.org/1999/xlink" xlink:title="posterior lateral eyes" id="ABBRID0EIGAG" xlink:type="simple">PLE</abbrev>, 0.10–0.20 (0.14±0.05). Maxillae 1.70–2.95 (2.46±0.67) long, 1.2–1.56 (1.44±0.21) wide. Labium 0.90–1.14 (0.99±0.13) long, 1.20–1.74 (1.48±0.27) wide. Sternum 3.20–4.45 (3.93±0.65) long, 2.40–3.78 (3.28±0.77) wide. Abdomen 6.32–9.88 (8.32±1.82) long, 3.52–6.35 (5.33±1.57) wide. Length of legs and palpal segments shown in Table <xref ref-type="table" rid="T2">2</xref>. Spinnerets: <abbrev xmlns:xlink="http://www.w3.org/1999/xlink" xlink:title="posterior median spinnerets" id="ABBRID0EQGAG" xlink:type="simple">PMS</abbrev> 0.80–1.23 (1.06±0.23) long, 0.30–0.39 (0.35±0.05) wide; <abbrev xmlns:xlink="http://www.w3.org/1999/xlink" xlink:title="posterior lateral spinnerets" id="ABBRID0EUGAG" xlink:type="simple">PLS</abbrev> 3.40–4.92 (4.15±0.76) long basal to apical (1.30–2.02 (1.65±0.36), + 0.90–1.34 (1.08±0.23), + 1.20–1.56 (1.43±0.20)), wide (0.39–0.64 (0.55±0.14) + 0.51–0.72 (0.59±0.11) + 0.39–0.42 (0.40±0.02)).</p><table-wrap id="T2" position="float" orientation="portrait"><label>Table 2.</label><caption><p>Legs and palp measurements of ♂ <italic><tp:taxon-name><tp:taxon-name-part taxon-name-part-type="genus" reg="Phlogiellus">Phlogiellus</tp:taxon-name-part> <tp:taxon-name-part taxon-name-part-type="species" reg="longipalpus">longipalpus</tp:taxon-name-part></tp:taxon-name></italic> sp. n. (n= 3) (range, mean ± standard deviation).</p></caption><table id="TID0ENJAE" rules="all"><tbody><tr><td rowspan="1" colspan="1"/><td rowspan="1" colspan="1">
                    <bold>I</bold>
                  </td><td rowspan="1" colspan="1">
                    <bold>II</bold>
                  </td><td rowspan="1" colspan="1">
                    <bold>III</bold>
                  </td><td rowspan="1" colspan="1">
                    <bold>IV</bold>
                  </td><td rowspan="1" colspan="1">
                    <bold>Palp</bold>
                  </td></tr><tr><td rowspan="1" colspan="1">
                    <abbrev xmlns:xlink="http://www.w3.org/1999/xlink" xlink:title="femur" id="ABBRID0EXIAG" xlink:type="simple">Fem</abbrev>
                  </td><td rowspan="1" colspan="1">4.60–7.36 (6.19±1.43)</td><td rowspan="1" colspan="1">4.00–6.40 (5.39±1.24)</td><td rowspan="1" colspan="1">3.30–4.92 (4.34±0.90)</td><td rowspan="1" colspan="1">4.20–6.88 (5.67±1.36)</td><td rowspan="1" colspan="1">2.50–4.47 (3.68±1.04)</td></tr><tr><td rowspan="1" colspan="1">
                    <abbrev xmlns:xlink="http://www.w3.org/1999/xlink" xlink:title="patella" id="ABBRID0EPJAG" xlink:type="simple">Pat</abbrev>
                  </td><td rowspan="1" colspan="1">3.20–4.32 (3.67±0.58)</td><td rowspan="1" colspan="1">2.55–3.76 (2.97±0.68)</td><td rowspan="1" colspan="1">2.3–3.06 (2.77±0.41)</td><td rowspan="1" colspan="1">2.60–3.60 (3.13±0.50)</td><td rowspan="1" colspan="1">2.10–2.88 (2.58±0.42)</td></tr><tr><td rowspan="1" colspan="1">
                    <abbrev xmlns:xlink="http://www.w3.org/1999/xlink" xlink:title="tibia" id="ABBRID0EHKAG" xlink:type="simple">Tib</abbrev>
                  </td><td rowspan="1" colspan="1">4.00–5.58 (4.90±0.81)</td><td rowspan="1" colspan="1">3.30–4.56 (4.00±0.64)</td><td rowspan="1" colspan="1">2.30–3.18 (2.87±0.49)</td><td rowspan="1" colspan="1">2.80–5.52 (4.15±1.36)</td><td rowspan="1" colspan="1">3.10–4.24 (3.81±0.62)</td></tr><tr><td rowspan="1" colspan="1">
                    <abbrev xmlns:xlink="http://www.w3.org/1999/xlink" xlink:title="metatarsus" id="ABBRID0E6KAG" xlink:type="simple">Met</abbrev>
                  </td><td rowspan="1" colspan="1">3.00–4.38 (3.62±0.70)</td><td rowspan="1" colspan="1">2.80–4.14 (3.56±0.69)</td><td rowspan="1" colspan="1">2.50–3.84 (3.23±0.68)</td><td rowspan="1" colspan="1">3.90–5.76 (4.88±0.93)</td><td rowspan="1" colspan="1">–</td></tr><tr><td rowspan="1" colspan="1">
                    <abbrev xmlns:xlink="http://www.w3.org/1999/xlink" xlink:title="tarsus" id="ABBRID0EXLAG" xlink:type="simple">Tar</abbrev>
                  </td><td rowspan="1" colspan="1">1.70–2.58 (2.04±0.48)</td><td rowspan="1" colspan="1">1.80–2.34 (1.99±0.30)</td><td rowspan="1" colspan="1">1.83–2.40 (2.08±0.29)</td><td rowspan="1" colspan="1">2.30–2.68 (2.46±0.20)</td><td rowspan="1" colspan="1">1.30–1.51 (1.42±0.11)</td></tr><tr><td rowspan="1" colspan="1">Total</td><td rowspan="1" colspan="1">16.50–24.22 (20.41±3.86)</td><td rowspan="1" colspan="1">14.50–21.20 (17.91±3.35)</td><td rowspan="1" colspan="1">12.40–17.22 (15.28±2.55)</td><td rowspan="1" colspan="1">15.80–24.44 (20.30±4.33)</td><td rowspan="1" colspan="1">9.00–12.75 (11.49±2.15)</td></tr></tbody></table></table-wrap></tp:treatment-sec><tp:treatment-sec sec-type="description" id="SECID0E4MAG"><title>Description – Female.</title><p>Paratype ♀ <named-content xmlns:xlink="http://www.w3.org/1999/xlink" content-type="dwc:institutional_code" xlink:type="simple">CUMZ</named-content>-C4-NA4: Color (in life, Fig. <xref ref-type="fig" rid="F2">3</xref>): dark brown, carapace brown. Total length (including chelicerae) 17.51; cephalothorax 6.56 long, 4.25 wide 2.12 high (caput); fovea 0.87 wide, procurved, deep; cephalothorax brown, covered with short whitish brown hairs dorsally, golden yellow to yellowish brown hairs on lateral margins (Fig. <xref ref-type="fig" rid="F3">5</xref>); clypeus 0.15 high; ocular tubercle 0.72 long, 1.14 wide. Anterior eyes with long hairs in front of <abbrev xmlns:xlink="http://www.w3.org/1999/xlink" xlink:title="anterior median eyes" id="ABBRID0EQNAG" xlink:type="simple">AME</abbrev> and mid-posterior <abbrev xmlns:xlink="http://www.w3.org/1999/xlink" xlink:title="posterior median eyes" id="ABBRID0EUNAG" xlink:type="simple">PME</abbrev> area; anterior eye row slightly procurved and posterior row slightly recurved. Eyes whitish, ALEs oval in shape, larger than the round AMEs. Eye length/width: <abbrev xmlns:xlink="http://www.w3.org/1999/xlink" xlink:title="anterior median eyes" id="ABBRID0EYNAG" xlink:type="simple">AME</abbrev>, 0.30/0.15; <abbrev xmlns:xlink="http://www.w3.org/1999/xlink" xlink:title="anterior lateral eyes" id="ABBRID0E3NAG" xlink:type="simple">ALE</abbrev>, 0.21/0.22; <abbrev xmlns:xlink="http://www.w3.org/1999/xlink" xlink:title="posterior lateral eyes" id="ABBRID0EAOAG" xlink:type="simple">PLE</abbrev>, 0.27/0.15; <abbrev xmlns:xlink="http://www.w3.org/1999/xlink" xlink:title="posterior median eyes" id="ABBRID0EEOAG" xlink:type="simple">PME</abbrev>, 0.20/0.13; Inter-eye distances: <abbrev xmlns:xlink="http://www.w3.org/1999/xlink" xlink:title="anterior median eyes" id="ABBRID0EIOAG" xlink:type="simple">AME</abbrev>–<abbrev xmlns:xlink="http://www.w3.org/1999/xlink" xlink:title="anterior median eyes" id="ABBRID0EMOAG" xlink:type="simple">AME</abbrev>, 0.14; <abbrev xmlns:xlink="http://www.w3.org/1999/xlink" xlink:title="anterior median eyes" id="ABBRID0EQOAG" xlink:type="simple">AME</abbrev>–<abbrev xmlns:xlink="http://www.w3.org/1999/xlink" xlink:title="anterior lateral eyes" id="ABBRID0EUOAG" xlink:type="simple">ALE</abbrev>, 0.11; <abbrev xmlns:xlink="http://www.w3.org/1999/xlink" xlink:title="anterior median eyes" id="ABBRID0EYOAG" xlink:type="simple">AME</abbrev>–<abbrev xmlns:xlink="http://www.w3.org/1999/xlink" xlink:title="posterior median eyes" id="ABBRID0E3OAG" xlink:type="simple">PME</abbrev>, 0.09; <abbrev xmlns:xlink="http://www.w3.org/1999/xlink" xlink:title="anterior lateral eyes" id="ABBRID0EAPAG" xlink:type="simple">ALE</abbrev>–<abbrev xmlns:xlink="http://www.w3.org/1999/xlink" xlink:title="anterior lateral eyes" id="ABBRID0EEPAG" xlink:type="simple">ALE</abbrev>, 0.57; <abbrev xmlns:xlink="http://www.w3.org/1999/xlink" xlink:title="anterior lateral eyes" id="ABBRID0EIPAG" xlink:type="simple">ALE</abbrev>–<abbrev xmlns:xlink="http://www.w3.org/1999/xlink" xlink:title="posterior median eyes" id="ABBRID0EMPAG" xlink:type="simple">PME</abbrev>, 0.16; <abbrev xmlns:xlink="http://www.w3.org/1999/xlink" xlink:title="posterior median eyes" id="ABBRID0EQPAG" xlink:type="simple">PME</abbrev>–<abbrev xmlns:xlink="http://www.w3.org/1999/xlink" xlink:title="posterior median eyes" id="ABBRID0EUPAG" xlink:type="simple">PME</abbrev>, 0.48; <abbrev xmlns:xlink="http://www.w3.org/1999/xlink" xlink:title="posterior median eyes" id="ABBRID0EYPAG" xlink:type="simple">PME</abbrev>–<abbrev xmlns:xlink="http://www.w3.org/1999/xlink" xlink:title="posterior lateral eyes" id="ABBRID0E3PAG" xlink:type="simple">PLE</abbrev>, 0.05; <abbrev xmlns:xlink="http://www.w3.org/1999/xlink" xlink:title="posterior lateral eyes" id="ABBRID0EAQAG" xlink:type="simple">PLE</abbrev>–<abbrev xmlns:xlink="http://www.w3.org/1999/xlink" xlink:title="posterior lateral eyes" id="ABBRID0EEQAG" xlink:type="simple">PLE</abbrev>, 0.66; and <abbrev xmlns:xlink="http://www.w3.org/1999/xlink" xlink:title="anterior lateral eyes" id="ABBRID0EIQAG" xlink:type="simple">ALE</abbrev>–<abbrev xmlns:xlink="http://www.w3.org/1999/xlink" xlink:title="posterior lateral eyes" id="ABBRID0EMQAG" xlink:type="simple">PLE</abbrev>, 0.11. Chelicerae dark orange with row of 10 promarginal teeth, cheliceral face with stridulatory ridges and rows of orange-red setae, a series of strikers (&gt;60), in &gt; 4 horizontal rows (unordered). Strongest/longest strikers on lowest rows. Each striker needleform, lacking filiform ends (Fig. <xref ref-type="fig" rid="F3">8</xref>). Maxillae reddish brown, 2.34 long, 1.24 wide with 152 cuspules, prolateral surface of maxilla covered with orange-red setae, and maxillary, and maxillae lyra absent. Labium reddish brown, 0.88 long, 1.28 wide with 271 cuspules. Sternum brownish, covered with 2 types of hair: strong dark and soft white (Fig. <xref ref-type="fig" rid="F4">11</xref>); sternum 2.9 long, 2.64 wide, with 3 pairs ovoid sigillae present near lateral margins opposite coxa I, II and III. Sigillae: anterior pair obscured close to sternal margin; median pair 0.24 long, 0.15 wide, 0.12 from sternal margin; posterior pair 0.30 long, 0.17 wide, 0.39 from sternal margin. Abdomen 9.50 long, 6.20 wide, gray-yellow and hirsute dorsally, brownish gray and thickly hirsute laterally and ventrally. Legs brownish, thickly covered with grayish white short and long hairs (Fig. <xref ref-type="fig" rid="F4">17</xref>), coxae and trochantera brown. <abbrev xmlns:xlink="http://www.w3.org/1999/xlink" xlink:title="metatarsus" id="ABBRID0E3QAG" xlink:type="simple">Met</abbrev> IV with 5 distal spines. Length of legs, palpal segments shown in Table <xref ref-type="table" rid="T3">3</xref>. Leg formula (length) IV, I, II, III.</p><table-wrap id="T3" position="float" orientation="portrait"><label>Table 3.</label><caption><p>Legs and palp measurements (in millimeters) of paratype <named-content xmlns:xlink="http://www.w3.org/1999/xlink" content-type="dwc:institutional_code" xlink:type="simple">CUMZ</named-content>-C4-NA4 ♀ <italic><tp:taxon-name><tp:taxon-name-part taxon-name-part-type="genus" reg="Phlogiellus">Phlogiellus</tp:taxon-name-part> <tp:taxon-name-part taxon-name-part-type="species" reg="longipalpus">longipalpus</tp:taxon-name-part></tp:taxon-name></italic> sp. n. from Thailand. <abbrev xmlns:xlink="http://www.w3.org/1999/xlink" xlink:title="anterior eye row" id="ABBRID0E4RAG" xlink:type="simple">RF</abbrev> = 97.54.</p></caption><table id="TID0EXQAE" rules="all"><tbody><tr><td rowspan="1" colspan="1"/><td rowspan="1" colspan="1">
                    <bold>I</bold>
                  </td><td rowspan="1" colspan="1">
                    <bold>II</bold>
                  </td><td rowspan="1" colspan="1">
                    <bold>III</bold>
                  </td><td rowspan="1" colspan="1">
                    <bold>IV</bold>
                  </td><td rowspan="1" colspan="1">
                    <bold>Palp</bold>
                  </td></tr><tr><td rowspan="1" colspan="1">
                    <abbrev xmlns:xlink="http://www.w3.org/1999/xlink" xlink:title="femur" id="ABBRID0EMTAG" xlink:type="simple">Fem</abbrev>
                  </td><td rowspan="1" colspan="1">4.48</td><td rowspan="1" colspan="1">3.35</td><td rowspan="1" colspan="1">2.95</td><td rowspan="1" colspan="1">4.15</td><td rowspan="1" colspan="1">2.65</td></tr><tr><td rowspan="1" colspan="1">
                    <abbrev xmlns:xlink="http://www.w3.org/1999/xlink" xlink:title="patella" id="ABBRID0EEUAG" xlink:type="simple">Pat</abbrev>
                  </td><td rowspan="1" colspan="1">2.40</td><td rowspan="1" colspan="1">2.10</td><td rowspan="1" colspan="1">2.15</td><td rowspan="1" colspan="1">2.20</td><td rowspan="1" colspan="1">2.10</td></tr><tr><td rowspan="1" colspan="1">
                    <abbrev xmlns:xlink="http://www.w3.org/1999/xlink" xlink:title="tibia" id="ABBRID0E3UAG" xlink:type="simple">Tib</abbrev>
                  </td><td rowspan="1" colspan="1">2.75</td><td rowspan="1" colspan="1">2.10</td><td rowspan="1" colspan="1">1.75</td><td rowspan="1" colspan="1">2.80</td><td rowspan="1" colspan="1">1.90</td></tr><tr><td rowspan="1" colspan="1">
                    <abbrev xmlns:xlink="http://www.w3.org/1999/xlink" xlink:title="metatarsus" id="ABBRID0EUVAG" xlink:type="simple">Met</abbrev>
                  </td><td rowspan="1" colspan="1">1.90</td><td rowspan="1" colspan="1">1.45</td><td rowspan="1" colspan="1">1.50</td><td rowspan="1" colspan="1">2.82</td><td rowspan="1" colspan="1">-</td></tr><tr><td rowspan="1" colspan="1">
                    <abbrev xmlns:xlink="http://www.w3.org/1999/xlink" xlink:title="tarsus" id="ABBRID0EMWAG" xlink:type="simple">Tar</abbrev>
                  </td><td rowspan="1" colspan="1">1.55</td><td rowspan="1" colspan="1">1.20</td><td rowspan="1" colspan="1">1.15</td><td rowspan="1" colspan="1">1.44</td><td rowspan="1" colspan="1">1.65</td></tr><tr><td rowspan="1" colspan="1">Total</td><td rowspan="1" colspan="1">13.08</td><td rowspan="1" colspan="1">10.20</td><td rowspan="1" colspan="1">9.50</td><td rowspan="1" colspan="1">13.41</td><td rowspan="1" colspan="1">8.30</td></tr></tbody></table></table-wrap><p>Scopulae: <abbrev xmlns:xlink="http://www.w3.org/1999/xlink" xlink:title="metatarsus" id="ABBRID0EUXAG" xlink:type="simple">Met</abbrev> I, II, III, undivided; <abbrev xmlns:xlink="http://www.w3.org/1999/xlink" xlink:title="metatarsus" id="ABBRID0EYXAG" xlink:type="simple">Met</abbrev> IV, divided. <abbrev xmlns:xlink="http://www.w3.org/1999/xlink" xlink:title="tarsus" id="ABBRID0E3XAG" xlink:type="simple">Tar</abbrev> I, II, undivided; <abbrev xmlns:xlink="http://www.w3.org/1999/xlink" xlink:title="tarsus" id="ABBRID0EAYAG" xlink:type="simple">Tar</abbrev> III, IV, divided by several rows of long spines (Fig. <xref ref-type="fig" rid="F4">18</xref>). <abbrev xmlns:xlink="http://www.w3.org/1999/xlink" xlink:title="metatarsus" id="ABBRID0EIYAG" xlink:type="simple">Met</abbrev> I, II, III, complete; <abbrev xmlns:xlink="http://www.w3.org/1999/xlink" xlink:title="metatarsus" id="ABBRID0EMYAG" xlink:type="simple">Met</abbrev> IV, extension ¾, denser at distal end than at proximal end. Scopula extension on <abbrev xmlns:xlink="http://www.w3.org/1999/xlink" xlink:title="tarsus" id="ABBRID0EQYAG" xlink:type="simple">Tar</abbrev> I, II, III, IV complete; <abbrev xmlns:xlink="http://www.w3.org/1999/xlink" xlink:title="tarsus" id="ABBRID0EUYAG" xlink:type="simple">Tar</abbrev> IV scopula denser at the distal end and with a small, nearly hairless oval (“bald spot”) at the proximal end (see Fig. <xref ref-type="fig" rid="F4">18</xref>). Hairs of distal scopula on <abbrev xmlns:xlink="http://www.w3.org/1999/xlink" xlink:title="tarsus" id="ABBRID0E3YAG" xlink:type="simple">Tar</abbrev> II, III and IV more evenly distributed than in the male, not forming tufts of hair (compare Figs <xref ref-type="fig" rid="F4">15</xref>, <xref ref-type="fig" rid="F4">18</xref>). Spines: <abbrev xmlns:xlink="http://www.w3.org/1999/xlink" xlink:title="metatarsus" id="ABBRID0EIZAG" xlink:type="simple">Met</abbrev> I and II, absent; <abbrev xmlns:xlink="http://www.w3.org/1999/xlink" xlink:title="metatarsus" id="ABBRID0EMZAG" xlink:type="simple">Met</abbrev> III, 7 spines; <abbrev xmlns:xlink="http://www.w3.org/1999/xlink" xlink:title="metatarsus" id="ABBRID0EQZAG" xlink:type="simple">Met</abbrev> IV, 6 spines. <abbrev xmlns:xlink="http://www.w3.org/1999/xlink" xlink:title="tarsus" id="ABBRID0EUZAG" xlink:type="simple">Tar</abbrev> I–III with 2 claws, <abbrev xmlns:xlink="http://www.w3.org/1999/xlink" xlink:title="tarsus" id="ABBRID0EYZAG" xlink:type="simple">Tar</abbrev> IV with third claw, 2 dorsal rows of club-shaped setae. Spinnerets white-yellow, covered with long, thin dark hairs; <abbrev xmlns:xlink="http://www.w3.org/1999/xlink" xlink:title="posterior median spinnerets" id="ABBRID0E3ZAG" xlink:type="simple">PMS</abbrev> 0.87 long, 0.48 wide; <abbrev xmlns:xlink="http://www.w3.org/1999/xlink" xlink:title="posterior lateral spinnerets" id="ABBRID0EA1AG" xlink:type="simple">PLS</abbrev> 3.48 length of segments (from basal to apical) (1.38 + 0.87 + 1.23), width of segments (basal to apical) 0.63 + 0.54 + 0.45. Genitalia: epigastric fold 1.86. Spermathecae (Figs <xref ref-type="fig" rid="F5">20</xref>, <xref ref-type="fig" rid="F6">24</xref>): paired, each 0.3 mm wide at base and the pair fused at the base, 1.05 (left) and 1.11 (right) mm long, 0.42 (left) – 0.54 (right) wide, and apically bent; sclerotization heaviest apically, gradually decreasing basally.</p><p>
            <bold>Variation</bold>
          </p></tp:treatment-sec><tp:treatment-sec sec-type="– Female" id="SECID0EQ1AG"><title>– Female</title><p>(N = 7; range (mean ± standard deviation)): Total length (including chelicerae) 14.30–26.75 (20.31±4.72); cephalothorax 6.56–10.70 (8.80±1.54) long, 4.25–8.20 (6.27±1.41) wide, 2.12–4.16 (3.05±0.69) high (caput); fovea 0.87–1.68 (1.29±0.28) wide; clypeus 0.15–0.30 (0.21±0.05) or absent; ocular tubercle 0.70–1.14 (0.91±0.20) long, 1.00–1.80 (1.44±0.30) wide. Eye length/width: <abbrev xmlns:xlink="http://www.w3.org/1999/xlink" xlink:title="anterior median eyes" id="ABBRID0EW1AG" xlink:type="simple">AME</abbrev> 0.20–0.40 (0.28±0.07)/0.15–0.40 (0.26±0.08); <abbrev xmlns:xlink="http://www.w3.org/1999/xlink" xlink:title="anterior lateral eyes" id="ABBRID0E11AG" xlink:type="simple">ALE</abbrev> 0.21–0.50 (0.36±0.10)/0.20–0.45 (0.28±0.08); <abbrev xmlns:xlink="http://www.w3.org/1999/xlink" xlink:title="posterior lateral eyes" id="ABBRID0E51AG" xlink:type="simple">PLE</abbrev> 0.27–0.45 (0.33±0.05)/0.15–0.20 (0.19±0.02); <abbrev xmlns:xlink="http://www.w3.org/1999/xlink" xlink:title="posterior median eyes" id="ABBRID0EC2AG" xlink:type="simple">PME</abbrev> 0.20–0.40 (0.28±0.07)/0.13–0.20 (0.18±0.03). Inter-eye distances: <abbrev xmlns:xlink="http://www.w3.org/1999/xlink" xlink:title="anterior median eyes" id="ABBRID0EG2AG" xlink:type="simple">AME</abbrev>–<abbrev xmlns:xlink="http://www.w3.org/1999/xlink" xlink:title="anterior median eyes" id="ABBRID0EK2AG" xlink:type="simple">AME</abbrev> 0.14–0.50 (0.33±0.14); <abbrev xmlns:xlink="http://www.w3.org/1999/xlink" xlink:title="anterior median eyes" id="ABBRID0EO2AG" xlink:type="simple">AME</abbrev>–<abbrev xmlns:xlink="http://www.w3.org/1999/xlink" xlink:title="anterior lateral eyes" id="ABBRID0ES2AG" xlink:type="simple">ALE</abbrev> 0.10–0.50 (0.22±0.15); <abbrev xmlns:xlink="http://www.w3.org/1999/xlink" xlink:title="anterior median eyes" id="ABBRID0EW2AG" xlink:type="simple">AME</abbrev>–<abbrev xmlns:xlink="http://www.w3.org/1999/xlink" xlink:title="posterior median eyes" id="ABBRID0E12AG" xlink:type="simple">PME</abbrev> 0.09–0.50 (0.23±0.16); <abbrev xmlns:xlink="http://www.w3.org/1999/xlink" xlink:title="anterior lateral eyes" id="ABBRID0E52AG" xlink:type="simple">ALE</abbrev>–<abbrev xmlns:xlink="http://www.w3.org/1999/xlink" xlink:title="anterior lateral eyes" id="ABBRID0EC3AG" xlink:type="simple">ALE</abbrev> 0.57–1.70 (0.98±0.38); <abbrev xmlns:xlink="http://www.w3.org/1999/xlink" xlink:title="anterior lateral eyes" id="ABBRID0EG3AG" xlink:type="simple">ALE</abbrev>–<abbrev xmlns:xlink="http://www.w3.org/1999/xlink" xlink:title="posterior median eyes" id="ABBRID0EK3AG" xlink:type="simple">PME</abbrev> 0.16–0.40 (0.28±0.11); <abbrev xmlns:xlink="http://www.w3.org/1999/xlink" xlink:title="posterior median eyes" id="ABBRID0EO3AG" xlink:type="simple">PME</abbrev>–<abbrev xmlns:xlink="http://www.w3.org/1999/xlink" xlink:title="posterior median eyes" id="ABBRID0ES3AG" xlink:type="simple">PME</abbrev> 0.48–1.80 (0.88±0.44); <abbrev xmlns:xlink="http://www.w3.org/1999/xlink" xlink:title="posterior median eyes" id="ABBRID0EW3AG" xlink:type="simple">PME</abbrev>–<abbrev xmlns:xlink="http://www.w3.org/1999/xlink" xlink:title="posterior lateral eyes" id="ABBRID0E13AG" xlink:type="simple">PLE</abbrev> 0.05–0.30 (0.14±0.09); <abbrev xmlns:xlink="http://www.w3.org/1999/xlink" xlink:title="posterior lateral eyes" id="ABBRID0E53AG" xlink:type="simple">PLE</abbrev>–<abbrev xmlns:xlink="http://www.w3.org/1999/xlink" xlink:title="posterior lateral eyes" id="ABBRID0EC4AG" xlink:type="simple">PLE</abbrev> 0.66–1.90 (1.09±0.39); and <abbrev xmlns:xlink="http://www.w3.org/1999/xlink" xlink:title="anterior lateral eyes" id="ABBRID0EG4AG" xlink:type="simple">ALE</abbrev>–<abbrev xmlns:xlink="http://www.w3.org/1999/xlink" xlink:title="posterior lateral eyes" id="ABBRID0EK4AG" xlink:type="simple">PLE</abbrev> 0.11–0.50 (0.28±0.16). Maxillae 2.30–3.35 (2.73±0.41) long, 1.20–2.20 (1.66±0.39) wide. Labium 0.88–1.40 (1.06±0.20) long, 1.28–1.96 (1.50±0.27) wide. Sternum 2.90–4.82 (3.93±0.85) long, 2.64–4.32 (3.50±0.73) wide. Abdomen 7.38–15.62 (10.96±2.99) long, 4.80–8.80 (6.74±1.67) wide. Length of legs and palpal segments shown in Table <xref ref-type="table" rid="T4">4</xref>. Spinnerets: <abbrev xmlns:xlink="http://www.w3.org/1999/xlink" xlink:title="posterior median spinnerets" id="ABBRID0ES4AG" xlink:type="simple">PMS</abbrev> 0.80–1.40 (1.04±0.26) long, 0.40–0.60 (0.53±0.07) wide; <abbrev xmlns:xlink="http://www.w3.org/1999/xlink" xlink:title="posterior lateral spinnerets" id="ABBRID0EW4AG" xlink:type="simple">PLS</abbrev> 3.48–5.13 (4.09±0.55) long from base to apex, basal segment 1.20–2.10 (1.53±0.29), median segment 0.87–1.59 (1.17±0.24), apical segment 0.90–1.89 (1.40±0.35) long; width of basal segment 0.63–1.05 (0.82±0.17), median segment 0.54–0.99 (0.75±0.16) and apical segment 0.45–0.75 (0.58±0.12).</p><table-wrap id="T4" position="float" orientation="portrait"><label>Table 4.</label><caption><p>Legs and palp measurements [range (mean ± standard deviation)] of ♀ <italic><tp:taxon-name><tp:taxon-name-part taxon-name-part-type="genus" reg="Phlogiellus">Phlogiellus</tp:taxon-name-part> <tp:taxon-name-part taxon-name-part-type="species" reg="longipalpus">longipalpus</tp:taxon-name-part></tp:taxon-name></italic> sp. n. (n=7).</p></caption><table id="TID0EIYAE" rules="all"><tbody><tr><td rowspan="1" colspan="1"/><td rowspan="1" colspan="1">
                    <bold>I</bold>
                  </td><td rowspan="1" colspan="1">
                    <bold>II</bold>
                  </td><td rowspan="1" colspan="1">
                    <bold>III</bold>
                  </td><td rowspan="1" colspan="1">
                    <bold>IV</bold>
                  </td><td rowspan="1" colspan="1">
                    <bold>Palp</bold>
                  </td></tr><tr><td rowspan="1" colspan="1">
                    <abbrev xmlns:xlink="http://www.w3.org/1999/xlink" xlink:title="femur" id="ABBRID0EZ6AG" xlink:type="simple">Fem</abbrev>
                  </td><td rowspan="1" colspan="1">3.20–6.90 (3.63±1.34)</td><td rowspan="1" colspan="1">3.20–5.90 (4.51±1.08)</td><td rowspan="1" colspan="1">2.90–5.36 (3.96±1.08)</td><td rowspan="1" colspan="1">3.80–7.00 (5.35±1.25)</td><td rowspan="1" colspan="1">2.50–4.64 (3.63±0.94)</td></tr><tr><td rowspan="1" colspan="1">
                    <abbrev xmlns:xlink="http://www.w3.org/1999/xlink" xlink:title="patella" id="ABBRID0ERABG" xlink:type="simple">Pat</abbrev>
                  </td><td rowspan="1" colspan="1">2.30–4.64 (3.63±0.97)</td><td rowspan="1" colspan="1">2.10–4.30 (3.01±0.86)</td><td rowspan="1" colspan="1">1.80–3.50 (2.65±0.66)</td><td rowspan="1" colspan="1">2.20–4.20 (3.12±0.77)</td><td rowspan="1" colspan="1">1.80–3.20 (2.51±0.56)</td></tr><tr><td rowspan="1" colspan="1">
                    <abbrev xmlns:xlink="http://www.w3.org/1999/xlink" xlink:title="tibia" id="ABBRID0EJBBG" xlink:type="simple">Tib</abbrev>
                  </td><td rowspan="1" colspan="1">2.70–4.90 (3.76±0.86)</td><td rowspan="1" colspan="1">2.10–3.70 (2.90±0.58)</td><td rowspan="1" colspan="1">1.75–3.90 (2.64±0.81)</td><td rowspan="1" colspan="1">2.80–4.80 (3.95±0.81)</td><td rowspan="1" colspan="1">1.90–3.20 (2.60±0.60)</td></tr><tr><td rowspan="1" colspan="1">
                    <abbrev xmlns:xlink="http://www.w3.org/1999/xlink" xlink:title="metatarsus" id="ABBRID0EBCBG" xlink:type="simple">Met</abbrev>
                  </td><td rowspan="1" colspan="1">1.80–3.76 (2.64±0.80)</td><td rowspan="1" colspan="1">1.45–3.70 (2.55±0.79)</td><td rowspan="1" colspan="1">1.50–3.45 (2.59±0.71)</td><td rowspan="1" colspan="1">2.70–5.60 (4.11±1.15)</td><td rowspan="1" colspan="1">–</td></tr><tr><td rowspan="1" colspan="1">
                    <abbrev xmlns:xlink="http://www.w3.org/1999/xlink" xlink:title="tarsus" id="ABBRID0EZCBG" xlink:type="simple">Tar</abbrev>
                  </td><td rowspan="1" colspan="1">1.55–3.40 (2.33±0.64)</td><td rowspan="1" colspan="1">1.20–3.33 (2.13±0.74)</td><td rowspan="1" colspan="1">1.15–3.20 (2.24±0.65)</td><td rowspan="1" colspan="1">1.44–3.50 (2.59±0.65)</td><td rowspan="1" colspan="1">1.65–3.30 (2.56±0.61)</td></tr><tr><td rowspan="1" colspan="1">Total</td><td rowspan="1" colspan="1">12.00–23.10 (17.60±4.35)</td><td rowspan="1" colspan="1">10.20–20.90 (15.12±3.89)</td><td rowspan="1" colspan="1">9.50–18.20 (14.09±3.61)</td><td rowspan="1" colspan="1">13.41–25.10 (19.13±4.49)</td><td rowspan="1" colspan="1">8.30–14.20 (11.30±2.58)</td></tr></tbody></table></table-wrap></tp:treatment-sec><tp:treatment-sec sec-type="distribution" id="SECID0E6DBG"><title>Distribution and natural history.</title><p>Specimens were collected near villages in Lampang, Lamphun and Kampangpet provinces at approximately 200–500 meters in elevation. The habitat was disturbed by human activity and organic agriculture, including cultivation of mango, coconut, and bamboo (Fig. <xref ref-type="fig" rid="F7">25</xref>). Some specimens were collected from houses in the rainy season and others in shaded forest habitats; they appear to choose moist habitats. Some nests were built in colonies of termites or ants, which are used as prey (Figs <xref ref-type="fig" rid="F7">26–27</xref>). The nest consists of a shallow (1–2 cm deep) subterranean system of silken retreat tubes under stones or logs. One part of their web appeared to be used for accumulated prey scraps. Specimens from Saraburi province were collected in forest under rock and timber.</p><fig id="F7" position="float" orientation="portrait"><label>Figures 25–27.</label><caption><p>
                <italic><tp:taxon-name><tp:taxon-name-part taxon-name-part-type="genus" reg="Phlogiellus">Phlogiellus</tp:taxon-name-part> <tp:taxon-name-part taxon-name-part-type="species" reg="longipalpus">longipalpus</tp:taxon-name-part></tp:taxon-name></italic> sp. n. Kamphaengphet province, Sai Thong Watthana. <bold>25</bold> locality where specimens are collected <bold>26</bold> habitat under log <bold>27</bold> subterranean system of silk tube retreats with litter.</p></caption><graphic xmlns:xlink="http://www.w3.org/1999/xlink" xlink:href="zookeys-684-057-g007.jpg" position="float" orientation="portrait" xlink:type="simple" id="oo_144425.jpg"/></fig><fig id="F8" position="float" orientation="portrait"><label>Figure 28.</label><caption><p>Metatarsal and tarsal scopae of legs I–IV of <italic><tp:taxon-name><tp:taxon-name-part taxon-name-part-type="genus" reg="Phlogiellus">Phlogiellus</tp:taxon-name-part></tp:taxon-name></italic> lacking of maxillary lyra (<italic><tp:taxon-name><tp:taxon-name-part taxon-name-part-type="genus" reg="Phlogiellus">P.</tp:taxon-name-part> <tp:taxon-name-part taxon-name-part-type="species" reg="longipalpus">longipalpus</tp:taxon-name-part></tp:taxon-name></italic> sp. n., <italic><tp:taxon-name><tp:taxon-name-part taxon-name-part-type="genus" reg="Phlogiellus">P.</tp:taxon-name-part> <tp:taxon-name-part taxon-name-part-type="species" reg="mutas">mutas</tp:taxon-name-part></tp:taxon-name></italic>, <italic><tp:taxon-name><tp:taxon-name-part taxon-name-part-type="genus" reg="Phlogiellus">P.</tp:taxon-name-part> <tp:taxon-name-part taxon-name-part-type="species" reg="aper">aper</tp:taxon-name-part></tp:taxon-name></italic>, <italic><tp:taxon-name><tp:taxon-name-part taxon-name-part-type="genus" reg="Phlogiellus">P.</tp:taxon-name-part> <tp:taxon-name-part taxon-name-part-type="species" reg="watasei">watasei</tp:taxon-name-part></tp:taxon-name></italic>, <italic><tp:taxon-name><tp:taxon-name-part taxon-name-part-type="genus" reg="Phlogiellus">P.</tp:taxon-name-part> <tp:taxon-name-part taxon-name-part-type="species" reg="bundokalbo">bundokalbo</tp:taxon-name-part></tp:taxon-name></italic>, and <italic><tp:taxon-name><tp:taxon-name-part taxon-name-part-type="genus" reg="Phlogiellus">P.</tp:taxon-name-part> <tp:taxon-name-part taxon-name-part-type="species" reg="moniqueverdezae">moniqueverdezae</tp:taxon-name-part></tp:taxon-name></italic>), indicating whether scopulae are entire, divided by rows of bristles or absent (grey – undivided, grey with black vertical line – divided, white – absent).</p></caption><graphic xmlns:xlink="http://www.w3.org/1999/xlink" xlink:href="zookeys-684-057-g008.jpg" position="float" orientation="portrait" xlink:type="simple" id="oo_144426.jpg"/></fig></tp:treatment-sec><tp:treatment-sec sec-type="remarks" id="SECID0EBIBG"><title>Remarks.</title><p>
            <xref ref-type="bibr" rid="B10">Nunn et al. (2016)</xref> recently revised <italic><tp:taxon-name><tp:taxon-name-part taxon-name-part-type="genus" reg="Phlogiellus">Phlogiellus</tp:taxon-name-part></tp:taxon-name></italic> and gave very strong support for two synapomorphies of <italic><tp:taxon-name><tp:taxon-name-part taxon-name-part-type="genus" reg="Phlogiellus">Phlogiellus</tp:taxon-name-part></tp:taxon-name></italic>: number of labial cuspules between 160–320, fewer than other selenocosmiine genera and very deep fovea. However, R. Raven (pers. comm.) pointed out that in <xref ref-type="bibr" rid="B10">Nunn et al. (2016)</xref>, <italic><tp:taxon-name><tp:taxon-name-part taxon-name-part-type="genus" reg="Phlogiellus">P.</tp:taxon-name-part> <tp:taxon-name-part taxon-name-part-type="species" reg="pelidnus">pelidnus</tp:taxon-name-part></tp:taxon-name></italic> <xref ref-type="bibr" rid="B10">Nunn et al., 2016</xref> was described and shown to have more than 320 labial cuspules. This inconsistency of using the number of labial cuspules as a valid synapomorphic characters of <italic><tp:taxon-name><tp:taxon-name-part taxon-name-part-type="genus" reg="Phlogiellus">Phlogiellus</tp:taxon-name-part></tp:taxon-name></italic> remains to be investigated. For our study, <italic><tp:taxon-name><tp:taxon-name-part taxon-name-part-type="genus" reg="Phlogiellus">P.</tp:taxon-name-part> <tp:taxon-name-part taxon-name-part-type="species" reg="longipalpus">longipalpus</tp:taxon-name-part></tp:taxon-name></italic> sp. n. is placed in <italic><tp:taxon-name><tp:taxon-name-part taxon-name-part-type="genus" reg="Phlogiellus">Phlogiellus</tp:taxon-name-part></tp:taxon-name></italic> as it has deep fovea, while the labial cuspule numbers are between 202–317 <!--PageBreak-->(average 281±42). <italic><tp:taxon-name><tp:taxon-name-part taxon-name-part-type="genus" reg="Phlogiellus">Phlogiellus</tp:taxon-name-part> <tp:taxon-name-part taxon-name-part-type="species" reg="longipalpus">longipalpus</tp:taxon-name-part></tp:taxon-name></italic> sp. n. differs from <italic><tp:taxon-name><tp:taxon-name-part taxon-name-part-type="genus" reg="Phlogiellus">P.</tp:taxon-name-part> <tp:taxon-name-part taxon-name-part-type="species" reg="pelidnus">pelidnus</tp:taxon-name-part></tp:taxon-name></italic>, <italic><tp:taxon-name><tp:taxon-name-part taxon-name-part-type="genus" reg="Phlogiellus">P.</tp:taxon-name-part> <tp:taxon-name-part taxon-name-part-type="species" reg="baeri">baeri</tp:taxon-name-part></tp:taxon-name></italic> (Simon, 1877), <italic><tp:taxon-name><tp:taxon-name-part taxon-name-part-type="genus" reg="Phlogiellus">P.</tp:taxon-name-part> <tp:taxon-name-part taxon-name-part-type="species" reg="subinermis">subinermis</tp:taxon-name-part></tp:taxon-name></italic> (Giltay, 1934), <italic><tp:taxon-name><tp:taxon-name-part taxon-name-part-type="genus" reg="Phlogiellus">P.</tp:taxon-name-part> <tp:taxon-name-part taxon-name-part-type="species" reg="atriceps">atriceps</tp:taxon-name-part></tp:taxon-name></italic> <xref ref-type="bibr" rid="B12">Pocock 1897</xref>, <italic><tp:taxon-name><tp:taxon-name-part taxon-name-part-type="genus" reg="Phlogiellus">P.</tp:taxon-name-part> <tp:taxon-name-part taxon-name-part-type="species" reg="inermis">inermis</tp:taxon-name-part></tp:taxon-name></italic> (Ausserer, 1871), <italic><tp:taxon-name><tp:taxon-name-part taxon-name-part-type="genus" reg="Phlogiellus">P.</tp:taxon-name-part> <tp:taxon-name-part taxon-name-part-type="species" reg="insulanus">insulanus</tp:taxon-name-part></tp:taxon-name></italic> (Hirst, 1909), <italic><tp:taxon-name><tp:taxon-name-part taxon-name-part-type="genus" reg="Phlogiellus">P.</tp:taxon-name-part> <tp:taxon-name-part taxon-name-part-type="species" reg="johnreylazoi">johnreylazoi</tp:taxon-name-part></tp:taxon-name></italic> <xref ref-type="bibr" rid="B10">Nunn et al., 2016</xref>, <italic><tp:taxon-name><tp:taxon-name-part taxon-name-part-type="genus" reg="Phlogiellus">P.</tp:taxon-name-part> <tp:taxon-name-part taxon-name-part-type="species" reg="xinping">xinping</tp:taxon-name-part></tp:taxon-name></italic> (Zhu and Zhang, 2008), <italic><tp:taxon-name><tp:taxon-name-part taxon-name-part-type="genus" reg="Phlogiellus">P.</tp:taxon-name-part> <tp:taxon-name-part taxon-name-part-type="species" reg="bogadeki">bogadeki</tp:taxon-name-part></tp:taxon-name></italic> <xref ref-type="bibr" rid="B10">Nunn et al., 2016</xref>, <italic><tp:taxon-name><tp:taxon-name-part taxon-name-part-type="genus" reg="Phlogiellus">P.</tp:taxon-name-part> <tp:taxon-name-part taxon-name-part-type="species" reg="orophilus">orophilus</tp:taxon-name-part></tp:taxon-name></italic> (Thorell, 1897), and <italic><tp:taxon-name><tp:taxon-name-part taxon-name-part-type="genus" reg="Phlogiellus">P.</tp:taxon-name-part> <tp:taxon-name-part taxon-name-part-type="species" reg="obscurus">obscurus</tp:taxon-name-part></tp:taxon-name></italic> (Hirst, 1909) in lacking a maxillary lyra, a character it shares with <italic><tp:taxon-name><tp:taxon-name-part taxon-name-part-type="genus" reg="Phlogiellus">P.</tp:taxon-name-part> <tp:taxon-name-part taxon-name-part-type="species" reg="aper">aper</tp:taxon-name-part></tp:taxon-name></italic> (Simon, 1891), <italic><tp:taxon-name><tp:taxon-name-part taxon-name-part-type="genus" reg="Phlogiellus">P.</tp:taxon-name-part> <tp:taxon-name-part taxon-name-part-type="species" reg="brevipes">brevipes</tp:taxon-name-part></tp:taxon-name></italic> (Thorell, 1897), <italic><tp:taxon-name><tp:taxon-name-part taxon-name-part-type="genus" reg="Phlogiellus">P.</tp:taxon-name-part> <tp:taxon-name-part taxon-name-part-type="species" reg="watasei">watasei</tp:taxon-name-part></tp:taxon-name></italic> (Kishida, 1920), <italic><tp:taxon-name><tp:taxon-name-part taxon-name-part-type="genus" reg="Phlogiellus">P.</tp:taxon-name-part> <tp:taxon-name-part taxon-name-part-type="species" reg="mutus">mutus</tp:taxon-name-part></tp:taxon-name></italic> (Giltay, 1935), <italic><tp:taxon-name><tp:taxon-name-part taxon-name-part-type="genus" reg="Phlogiellus">P.</tp:taxon-name-part> <tp:taxon-name-part taxon-name-part-type="species" reg="bundokalbo">bundokalbo</tp:taxon-name-part></tp:taxon-name></italic> (Barrion and Litsinger, 1995), and <italic><tp:taxon-name><tp:taxon-name-part taxon-name-part-type="genus" reg="Phlogiellus">P.</tp:taxon-name-part> <tp:taxon-name-part taxon-name-part-type="species" reg="moniqueverdezae">moniqueverdezae</tp:taxon-name-part></tp:taxon-name></italic> <xref ref-type="bibr" rid="B10">Nunn et al., 2016</xref>. <italic><tp:taxon-name><tp:taxon-name-part taxon-name-part-type="genus" reg="Phlogiellus">P.</tp:taxon-name-part> <tp:taxon-name-part taxon-name-part-type="species" reg="longipalpus">longipalpus</tp:taxon-name-part></tp:taxon-name></italic> sp. n. differs from other <italic><tp:taxon-name><tp:taxon-name-part taxon-name-part-type="genus" reg="Phlogiellus">Phlogiellus</tp:taxon-name-part></tp:taxon-name></italic> species that lack a maxillary lyra by possession of a long embolus that is more or less 3 times longer than palpal bulb length (Suppl. material <xref ref-type="supplementary-material" rid="S1">1</xref>, Figs A1–A8) and long, uniquely shaped female receptacle (Suppl. material <xref ref-type="supplementary-material" rid="S1">1</xref>, Figs B1–B8). In addition, the pattern of tarsal scopula division illustrated in Fig. <xref ref-type="fig" rid="F8">28</xref> can be used to distinguish mature specimens of <italic><tp:taxon-name><tp:taxon-name-part taxon-name-part-type="genus" reg="Phlogiellus">P.</tp:taxon-name-part> <tp:taxon-name-part taxon-name-part-type="species" reg="longipalpus">longipalpus</tp:taxon-name-part></tp:taxon-name></italic> sp. n., <italic><tp:taxon-name><tp:taxon-name-part taxon-name-part-type="genus" reg="Phlogiellus">P.</tp:taxon-name-part> <tp:taxon-name-part taxon-name-part-type="species" reg="mutas">mutas</tp:taxon-name-part></tp:taxon-name></italic>, <italic><tp:taxon-name><tp:taxon-name-part taxon-name-part-type="genus" reg="Phlogiellus">P.</tp:taxon-name-part> <tp:taxon-name-part taxon-name-part-type="species" reg="aper">aper</tp:taxon-name-part></tp:taxon-name></italic>, <italic><tp:taxon-name><tp:taxon-name-part taxon-name-part-type="genus" reg="Phlogiellus">P.</tp:taxon-name-part> <tp:taxon-name-part taxon-name-part-type="species" reg="watasei">watasei</tp:taxon-name-part></tp:taxon-name></italic>, <italic><tp:taxon-name><tp:taxon-name-part taxon-name-part-type="genus" reg="Phlogiellus">P.</tp:taxon-name-part> <tp:taxon-name-part taxon-name-part-type="species" reg="bundokalbo">bundokalbo</tp:taxon-name-part></tp:taxon-name></italic>, and <italic><tp:taxon-name><tp:taxon-name-part taxon-name-part-type="genus" reg="Phlogiellus">P.</tp:taxon-name-part> <tp:taxon-name-part taxon-name-part-type="species" reg="moniqueverdezae">moniqueverdezae</tp:taxon-name-part></tp:taxon-name></italic>. This character cannot be used to diagnose <italic><tp:taxon-name><tp:taxon-name-part taxon-name-part-type="genus" reg="Phlogiellus">P.</tp:taxon-name-part> <tp:taxon-name-part taxon-name-part-type="species" reg="brevipes">brevipes</tp:taxon-name-part></tp:taxon-name></italic> (material not examined) or the female of <italic><tp:taxon-name><tp:taxon-name-part taxon-name-part-type="genus" reg="Phlogiellus">P.</tp:taxon-name-part> <tp:taxon-name-part taxon-name-part-type="species" reg="aper">aper</tp:taxon-name-part></tp:taxon-name></italic> (no specimens have been described) (<xref ref-type="bibr" rid="B13">Raven 2005</xref>, <xref ref-type="bibr" rid="B5">Guadanucci 2005</xref>, <xref ref-type="bibr" rid="B10">Nunn et al. 2016</xref>).</p></tp:treatment-sec><tp:treatment-sec sec-type="distribution" id="SECID0E6UBG"><title>Distribution.</title><p>Thailand (Central and Northern).</p></tp:treatment-sec><tp:treatment-sec><!--Section generated to contain objects referenced in tp:taxon-treatment.--><supplementary-material xmlns:xlink="http://www.w3.org/1999/xlink" id="S1" position="float" orientation="portrait" xlink:type="simple"><label>Supplementary material 1</label><caption><p>Supplemental figures</p></caption><p>Data type: Species figures</p><media xlink:href="zookeys-684-057-s001.docx" mimetype="application" mime-subtype="vnd.openxmlformats-officedocument.wordprocessingml.document" position="float" orientation="portrait" xlink:type="simple" id="oo_144427.docx"/><permissions><license xlink:type="simple"><license-p>This dataset is made available under the Open Database License (http://opendatacommons.org/licenses/odbl/1.0/). The Open Database License (ODbL) is a license agreement intended to allow users to freely share, modify, and use this Dataset while maintaining this same freedom for others, provided that the original source and author(s) are credited.</license-p></license></permissions><attrib specific-use="authors">Narin Chomphuphuang, Deborah Smith, Sitthipong Wongvilas, Varat Sivayyapram, Chaowalit Songsangchote, Natapot Warrit</attrib></supplementary-material></tp:treatment-sec><ref-list><ref id="B10"><mixed-citation xmlns:xlink="http://www.w3.org/1999/xlink" xlink:type="simple">
          <person-group><name name-style="western"><surname>Nunn</surname><given-names>SC</given-names></name><name name-style="western"><surname>West</surname><given-names>RC</given-names></name><name name-style="western"><surname>Wirth</surname><given-names>vW</given-names></name></person-group> (<year>2016</year>) <article-title>A Revision of the Selenocosmiine Tarantula Genus <italic><tp:taxon-name><tp:taxon-name-part taxon-name-part-type="genus">Phlogiellus</tp:taxon-name-part></tp:taxon-name></italic> Pocock 1897 (<tp:taxon-name><tp:taxon-name-part taxon-name-part-type="order">Araneae</tp:taxon-name-part></tp:taxon-name>: <tp:taxon-name><tp:taxon-name-part taxon-name-part-type="family">Theraphosidae</tp:taxon-name-part></tp:taxon-name>), with Description of 4 New Species</article-title>, <source>International Journal of Zoology</source> 2016: <fpage>1</fpage>–<lpage>54</lpage>. <ext-link xlink:type="simple" ext-link-type="doi" xlink:href="10.1155/2016/9895234">https://doi.org/10.1155/2016/9895234</ext-link></mixed-citation></ref><ref id="B12"><mixed-citation xmlns:xlink="http://www.w3.org/1999/xlink" xlink:type="simple">
          <person-group><name name-style="western"><surname>Pocock</surname><given-names>RI</given-names></name></person-group> (<year>1897</year>) <article-title>Spinnen (<tp:taxon-name><tp:taxon-name-part taxon-name-part-type="order">Araneae</tp:taxon-name-part></tp:taxon-name>).</article-title> In: <person-group><name name-style="western"><surname>Kükenthal</surname><given-names>W</given-names></name></person-group> (<role>Ed.</role>) <issue-title>Ergebnisse einer zoologische Forschungsreise in dem Molukken und Borneo.</issue-title> <source>Abhandlungen der Senckenbergischen Naturforschenden Gesellschaft</source> <volume>23</volume>: <fpage>591</fpage>–<lpage>629</lpage>.</mixed-citation></ref><ref id="B13"><mixed-citation xmlns:xlink="http://www.w3.org/1999/xlink" xlink:type="simple">
          <person-group><name name-style="western"><surname>Raven</surname><given-names>RJ</given-names></name></person-group> (<year>2005</year>) <article-title>A new tarantula species from northern Australia (<tp:taxon-name><tp:taxon-name-part taxon-name-part-type="order">Araneae</tp:taxon-name-part></tp:taxon-name>, <tp:taxon-name><tp:taxon-name-part taxon-name-part-type="family">Theraphosidae</tp:taxon-name-part></tp:taxon-name>).</article-title> <source>Zootaxa</source> <volume>1004</volume>: <fpage>15</fpage>–<lpage>28</lpage>. <ext-link xlink:type="simple" ext-link-type="doi" xlink:href="10.11646/zootaxa.1004.1.2">https://doi.org/10.11646/zootaxa.1004.1.2</ext-link></mixed-citation></ref><ref id="B5"><mixed-citation xmlns:xlink="http://www.w3.org/1999/xlink" xlink:type="simple">
          <person-group><name name-style="western"><surname>Guadanucci</surname><given-names>JPL</given-names></name></person-group> (<year>2005</year>) <article-title>Tarsal scopula significance in <tp:taxon-name><tp:taxon-name-part taxon-name-part-type="subfamily">Ischnocolinae</tp:taxon-name-part></tp:taxon-name> phylogenetics (<tp:taxon-name><tp:taxon-name-part taxon-name-part-type="order">Araneae</tp:taxon-name-part></tp:taxon-name>, <tp:taxon-name><tp:taxon-name-part taxon-name-part-type="suborder">Mygalomorphae</tp:taxon-name-part></tp:taxon-name>, <tp:taxon-name><tp:taxon-name-part taxon-name-part-type="family">Theraphosidae</tp:taxon-name-part></tp:taxon-name>).</article-title> <source>Journal of Arachnology</source> <volume>33</volume>: <fpage>456</fpage>–<lpage>467</lpage>. <ext-link xlink:type="simple" ext-link-type="doi" xlink:href="10.1636/04-75.1">https://doi.org/10.1636/04-75.1</ext-link></mixed-citation></ref></ref-list></tp:taxon-treatment>
